# Supplementary material for: Synergistic Catalysis of Gold–Platinum Alloy Nanozymes: A Novel Colorimetric Sensor for ALP Detection in Complex Biological Matrices
Source: Pharmaceuticals (Basel). 2025 Nov 25;18(12):1795. doi: 10.3390/ph18121795 (PMC12735512; doi:10.3390/ph18121795)
Supplement: Supplementary file 1 [file pharmaceuticals-18-01795-s001.zip]

Archive with 1 entries (1 files):
- pharmaceuticals-3970059-supplementary.pdf
